# Supplementary material for: Multi-Omics Analysis in Mouse Primary Cortical Neurons Reveals Complex Positive and Negative Biological Interactions Between Constituent Compounds of Centella asiatica
Source: Pharmaceuticals (Basel). 2024 Dec 27;18(1):19. doi: 10.3390/ph18010019 (PMC11768890; doi:10.3390/ph18010019)
Supplement: Supplementary file 1 [file pharmaceuticals-18-00019-s001.zip]

Archive with 21 entries (21 files):
- Figure S1.pdf
- Figure S2.pdf
- Figure S3.pdf
- Figure S4.pdf
- Figure S5.pdf
- Figure S6.pdf
- Figure S7.pdf
- Figure S8.pdf
- Table S1.pdf
- Table S10.xlsx
- Table S11.csv
- Table S12.csv
- Table S13.csv
- Table S2.csv
- Table S3.csv
- Table S4.csv
- Table S5.csv
- Table S6.csv
- Table S7.csv
- Table S8.csv
- Table S9.csv
