# Supplementary material for: Multi-Omics Analysis in Mouse Primary Cortical Neurons Reveals Complex Positive and Negative Biological Interactions Between Constituent Compounds of Centella asiatica
Source: Pharmaceuticals (Basel). 2024 Dec 27;18(1):19. doi: 10.3390/ph18010019 (PMC11768890; doi:10.3390/ph18010019)
Supplement: Supplementary file 1 [file pharmaceuticals-18-00019-s001.zip › Table S13.csv]

Supplemental Table S13 - Metabolite peak intensities
No	Metabolite	Chemical Formula	Metabolism	Column	Ion Mode	MeOH_01	MeOH_02	MeOH_03	MeOH_04	MeOH_05	MeOH_06	MeOH_07	MeOH_08	MeOH_09	MeOH_10	CAW7_01	CAW7_02	CAW7_03	CAW7_04	CAW7_05	CAW7_06	CAW7_07	CAW7_08	CAW7_09	CAW7_10	QC 01	QC 02	QC 03	QC 04	QC 05	QC 06	QC 07	QC 08	QC
	Group					MeOH	MeOH	MeOH	MeOH	MeOH	MeOH	MeOH	MeOH	MeOH	MeOH	CAW7	CAW7	CAW7	CAW7	CAW7	CAW7	CAW7	CAW7	CAW7	CAW7	QC	QC	QC	QC	QC	QC	QC	QC	CV value
1	ADENOSINE-5'-DIPHOSPHOGLUCOSE	C10H15N5O10P2	Nucleotide	C18_ACE	LC/MS Positive	164007	159002	115064	95903	66057	115338	131711	138540	126468	121509	52786	107320	94575	78304	94406	89375	117260	99225	123894	110164	107599	110317	106692	106680	106317	107702	94826	100820	4.70%
2	SPERMINE	C10H26N4	Amino acid	C18_ACE	LC/MS Positive	517	9217	8646	3548	3006	9749	4788	2690	8558	4235	182	5992	3793	42385	25607	10795	9320	29226	8660	28816	10389	13766	12420	12565	13714	14086	13159	13589	9.20%
3	INDOLE-3-ACETIC ACID	C10H9NO2	Amino acid	C18_ACE	LC/MS Positive	53076	82401	74711	72715	37694	88724	89519	69910	81288	52824	28090	127791	65421	71668	60888	75026	90196	167174	80656	122928	85409	88364	79206	77022	69554	70520	69140	62916	11.70%
4	AC 5:0	C12H23NO4	Carnitine	C18_ACE	LC/MS Positive	21457	18771	8215	15442	5293	23216	42829	33271	29803	23728	9680	24095	21601	14447	13599	30099	41949	36703	37747	41096	34206	30842	29725	30046	27537	28282	25409	26605	9.50%
5	AC 6:0	C13H25NO4	Carnitine	C18_ACE	LC/MS Positive	2842	2873	1663	2828	910	2727	4547	3197	4031	3403	1626	2601	3316	2768	1489	3685	3621	3724	3953	4020	3532	3896	2901	3085	3035	3058	2464	2646	14.90%
6	AC 14:1	C21H39NO4	Carnitine	C18_ACE	LC/MS Positive	4490	4192	4596	4422	2077	4924	9075	5894	6282	4109	2858	4028	4593	4316	2925	5289	3704	4311	4286	2934	4233	3593	2866	3516	3544	2967	2751	2983	15.20%
7	AC 14:0	C21H41NO4	Carnitine	C18_ACE	LC/MS Positive	17861	16768	11057	16922	5725	27833	42612	26242	25464	27505	8155	20588	20963	13585	10091	32164	46503	35889	32558	28864	25716	22845	20195	19073	17639	18875	19996	19790	12.60%
8	AC 16:1	C23H43NO4	Carnitine	C18_ACE	LC/MS Positive	24438	21920	17429	28645	8954	39750	65336	44890	37900	47634	11198	24826	29763	18566	17185	43118	59000	39185	43845	33674	31421	28310	25262	23543	21700	24475	27230	28149	11.80%
9	AC 16:0	C23H45NO4	Carnitine	C18_ACE	LC/MS Positive	46141	47925	50942	64252	47070	113738	121773	91558	64387	115409	50885	70671	104887	48253	65646	112519	229526	105608	126795	90987	76193	76343	65664	68871	57568	70094	76551	89804	13.10%
10	AC 16:0-OH	C23H45NO5	Carnitine	C18_ACE	LC/MS Positive	3404	3224	3732	2995	1498	5056	5614	3067	3023	3989	2524	5780	4950	3666	2044	6381	7320	4228	5916	5107	4951	4043	4175	4330	3450	3728	4272	4465	10.90%
11	AC 18:1	C25H47NO4	Carnitine	C18_ACE	LC/MS Positive	52112	57747	70466	97835	46256	137498	155506	125630	68514	149899	67394	62151	105406	52379	80942	144424	254124	97294	129770	72714	77789	67755	62570	67986	61430	67630	72497	92997	14.30%
12	AC 18:1-OH	C25H47NO5	Carnitine	C18_ACE	LC/MS Positive	5558	6139	6626	6881	3210	10151	9233	5974	4976	6381	4354	10366	8742	7197	4634	9585	11494	6905	8489	6796	7592	6510	6516	6672	5985	6464	6526	6883	6.90%
13	AC 18:0	C25H49NO4	Carnitine	C18_ACE	LC/MS Positive	19942	14643	24812	24045	19969	36001	40585	23778	15941	29903	26224	28553	44511	21250	27953	35834	109642	38444	42891	33487	26890	19798	16861	16246	17439	18883	21372	28137	21.90%
14	CREATINE	C4H9N3O2	Amino acid	C18_ACE	LC/MS Positive	517306	576675	348414	468018	173064	647325	760744	658537	576886	552393	220776	672280	481555	423698	274085	651869	785855	657096	682407	680925	565058	575199	594616	588906	561867	581189	558713	548875	2.80%
15	4-GUANIDINO-BUTANOATE	C5H11N3O2	Nucleotide	C18_ACE	LC/MS Positive	61870	57295	24950	49252	13800	67089	80513	78799	74312	63126	21420	67251	57646	39408	21971	75186	94674	67347	81411	85840	52614	58575	61238	64305	60071	66308	61839	52488	8.40%
16	VALINE	C5H11NO2	Amino acid	C18_ACE	LC/MS Positive	167618	185628	166873	216871	128435	186427	253613	244095	195586	199747	121568	170756	129142	121853	162205	185396	249304	225109	234118	236059	190596	205047	206972	185846	200178	194767	195821	188516	3.90%
17	5-OXO-L-PROLINE	C5H7NO3	Amino acid	C18_ACE	LC/MS Positive	147237	143258	80468	152666	58429	114637	142227	146061	170221	108261	62194	147530	85697	85709	82363	115318	136100	145619	141813	193061	134564	140070	146556	147071	151749	128757	117658	105151	12.00%
18	PROLINE	C5H9NO2	Amino acid	C18_ACE	LC/MS Positive	78363	84945	59797	88001	35884	86505	101860	106426	75277	77528	37602	86856	55521	42525	47482	83902	89047	71765	81688	90112	78681	79301	84821	86134	85290	87586	82997	82844	3.80%
19	PIPECOLIC ACID	C6H11NO2	Amino acid	C18_ACE	LC/MS Positive	22685	26568	27386	30772	15776	31127	37974	37703	33338	37964	14520	25926	19424	18302	27253	24724	44236	34570	44425	37531	28682	27885	28635	30766	29515	31345	32465	31536	5.50%
20	N-METHYL-L-GLUTARATE	C6H11NO4	Amino acid	C18_ACE	LC/MS Positive	8206	8924	5460	7336	4766	7560	10319	10960	9046	12715	2794	5192	4512	4510	6616	5188	8059	7749	9549	7969	6024	8710	9485	7535	8481	8657	8149	7287	13.30%
21	LYSINE	C6H14N2O2	Amino acid	C18_ACE	LC/MS Positive	28828	31139	29357	36407	17649	36860	46714	45235	39781	43394	17712	31336	20223	19365	30076	33180	51353	41465	49987	44780	34452	32593	34310	35003	35558	36256	38444	37610	5.30%
22	ARGININE	C6H14N4O2	Amino acid	C18_ACE	LC/MS Positive	180707	214371	227623	273715	159692	266954	353398	338208	273122	324430	171601	254095	199276	177521	240921	263830	397278	333475	363268	363638	276784	249409	270114	261865	267618	284207	289661	292453	5.40%
23	UROCANATE	C6H6N2O2	Amino acid	C18_ACE	LC/MS Positive	2789	1220	2256	26284	2125	1189	2133	1583	2970	1154	1944	2173	2374	863	362	3312	1604	1404	1236	1386	4236	3330	2890	3696	3067	4045	3977	2787	16.00%
24	HISTIDINE	C6H9N3O2	Amino acid	C18_ACE	LC/MS Positive	17623	17500	20885	29484	13520	19629	24328	29326	19180	24578	9897	28315	14459	11053	15780	21805	35512	23834	28257	15518	20636	21656	21896	19288	22068	22575	22937	23225	5.90%
25	3-Dehydroxycarnitine	C7H15NO2	Carnitine	C18_ACE	LC/MS Positive	2529	4613	2665	3947	2124	5267	6593	5867	5551	4671	2440	4601	2891	2995	2522	4491	7334	6247	6983	6544	4038	3808	4899	5127	4935	3683	3886	3949	13.70%
26	Carnitine	C7H15NO3	Carnitine	C18_ACE	LC/MS Positive	216268	203471	130351	163831	97578	239541	292499	241335	212955	212051	120362	211820	180948	161683	144673	226128	272991	235444	256480	269924	216086	249575	241053	250477	229714	233609	226265	219832	5.50%
27	SPERMIDINE	C7H19N3	Amino acid	C18_ACE	LC/MS Positive	17565	58062	36190	72080	12388	89075	74359	33039	53060	42544	7795	88854	61053	143856	76185	182762	75312	137775	63137	113459	56490	76756	76246	76411	79507	81595	74462	74687	10.30%
28	N ALPHA-ACETYL-L-LYSINE	C8H16N2O3	Amino acid	C18_ACE	LC/MS Positive	3796	3725	3406	4855	2553	3138	6895	4770	4451	3629	1727	2728	1976	2552	2565	3596	4703	3822	5256	5791	4169	4059	4872	3978	5109	4621	3845	3646	12.10%
29	3(2-HYDROXYPHENYL)PROPANOATE	C9H10O3	Amino acid	C18_ACE	LC/MS Positive	6373	7812	8996	9419	8758	7979	8518	8235	6252	11702	9921	5939	9779	8769	8196	9021	7985	7864	8929	6386	6138	8535	6579	8499	8263	9819	7506	9771	16.50%
30	AC 2:0	C9H17NO4	Carnitine	C18_ACE	LC/MS Positive	170958	145049	79870	132755	63448	148765	197072	160262	198489	134133	79538	149547	134006	117671	91197	177649	191075	156206	180178	204555	169443	191393	162393	177069	203649	170375	191360	150683	9.90%
31	NE,NE,NE-TRIMETHYLLYSINE	C9H20N2O2	Amino acid	C18_ACE	LC/MS Positive	7449	9665	6732	8352	3536	7651	19160	16744	12895	13273	4084	7863	6378	4897	5660	12246	19853	13966	13942	16496	13553	8936	10448	11565	10231	12053	11772	10056	13.00%
32	INOSINE 5'-MONOPHOSPHATE	C10H13N4O8P	Nucleotide	C18_ACE	LC/MS Negative	40899	44556	23247	48283	19628	51725	76801	102511	61114	75454	30254	54437	27814	20433	29538	40702	102163	57775	66775	66712	65205	67823	53875	52281	50255	54213	52396	56671	11.40%
33	FFA 10:0	C10H20O2	Fatty acids	C18_ACE	LC/MS Negative	1800	1921	1613	2441	2067	2245	3102	2354	2069	2536	2425	1848	2361	1624	2644	892	2803	2124	2158	2100	1431	1682	2149	2016	2097	2424	2439	2365	17.40%
34	N-ACETYL-L-PHENYLALANINE	C11H13NO3	Amino acid	C18_ACE	LC/MS Negative	2950	3216	1543	4309	1494	5796	14190	8952	10013	10554	2329	4115	4210	2454	4282	7491	13170	10777	13243	11768	5891	6331	6882	6033	6352	6917	6766	7037	6.60%
35	FFA 11:1	C11H20O2	Fatty acids	C18_ACE	LC/MS Negative	11608	11193	12134	11262	11280	11001	11230	11612	10992	12803	11798	10658	12402	10464	11463	10901	11137	11100	13125	11101	11248	11483	11042	11234	11734	12637	11263	11431	4.30%
36	FFA 12:0	C12H24O2	Fatty acids	C18_ACE	LC/MS Negative	791	913	643	780	515	1176	931	913	769	623	1011	701	817	982	827	580	1035	494	997	680	595	870	1304	1333	1264	1264	1541	951	27.00%
37	FFA 14:1	C14H26O2	Fatty acids	C18_ACE	LC/MS Negative	836	910	997	738	440	669	636	655	348	749	669	793	521	737	584	453	1265	565	720	703	620	661	988	1112	1354	785	1094	1198	27.00%
38	FFA 14:0	C14H28O2	Fatty acids	C18_ACE	LC/MS Negative	6983	8627	7129	8143	6278	7164	10173	10622	7860	8425	7839	6920	7041	6496	5574	9033	7938	5412	6546	7690	7561	8040	10584	10738	11584	10186	10131	10082	13.90%
39	FFA 16:0	C16H32O2	Fatty acids	C18_ACE	LC/MS Negative	93075	77898	76637	70416	78636	79098	125611	106911	86762	105815	82290	89731	72922	66330	83174	93434	129488	89311	90569	103261	77150	96568	106683	129346	129824	154609	145166	147656	22.20%
40	FFA 18:0	C18H36O2	Fatty acids	C18_ACE	LC/MS Negative	135990	126238	113829	138591	109707	123232	161537	148453	120508	153620	131114	155497	111251	111134	107946	154542	180587	138625	135151	166889	112728	141624	195126	211191	212570	220041	199794	181839	20.60%
41	Deoxycholic acid	C24H40O4	Bile acids	C18_ACE	LC/MS Negative	19275	23031	17786	21303	14858	21633	18395	19780	15209	16637	10832	19336	16306	14999	14094	18500	25385	20502	18149	17606	14800	17256	20506	21074	22083	22289	22425	24179	14.90%
42	Cholic acid	C24H40O5	Bile acids	C18_ACE	LC/MS Negative	1642	2405	1209	2413	500	2670	3066	2255	1992	2744	885	4339	3038	1864	1075	2971	3590	2611	2627	2349	2399	2517	2629	2494	2928	2569	2430	2875	7.60%
43	Glycocholic acid	C26H43NO6	Bile acids	C18_ACE	LC/MS Negative	1692	2528	2224	2888	917	2664	3335	2504	2032	2423	827	3728	2319	1534	1249	2261	3231	2869	2805	2795	2244	2520	2564	3057	3000	2886	2934	2629	10.40%
44	Taurodeoxycholic acid	C26H45NO6S	Bile acids	C18_ACE	LC/MS Negative	10776	16801	15987	21449	10844	16897	17319	15704	12911	13950	7687	15584	12846	11547	11439	13403	16924	17249	17109	14966	12443	13858	13669	14281	14419	14593	16390	15379	8.20%
45	Taurochoic acid	C26H45NO7S	Bile acids	C18_ACE	LC/MS Negative	1256	2233	2447	2317	1161	2580	2366	1858	1524	1603	957	2423	2151	1305	1377	2034	2508	2585	1959	2212	1657	1651	1751	2032	2026	2044	1903	1627	10.10%
46	MALEIC ACID	C4H4O4	Fatty acids	C18_ACE	LC/MS Negative	13374	13758	7288	13086	6119	14274	23040	20205	15012	16470	8326	20156	13649	10294	11417	18294	26643	23247	20019	23206	16639	16153	15173	13081	14823	14375	14276	16016	7.80%
47	3-HYDROXY-3-METHYLGLUTARATE	C6H10O5	Amino acid	C18_ACE	LC/MS Negative	10743	15191	5858	18546	3692	21507	24636	23424	13954	19800	4123	23366	8777	7731	6817	19510	24047	19911	19564	25088	16859	18418	14741	17317	17530	15672	15252	17663	7.80%
48	CITRATE	C6H8O7	Amino acid	C18_ACE	LC/MS Negative	136450	167098	111861	175489	91772	160447	231775	216105	212987	194608	108796	141798	104401	80020	145003	156443	262306	211530	198115	226772	183761	193914	167478	147512	151363	145557	152284	177166	11.20%
49	FFA 8:0	C8H16O2	Fatty acids	C18_ACE	LC/MS Negative	880	995	742	847	832	987	933	1081	1053	977	890	787	1033	948	932	850	849	902	684	994	871	1039	901	840	913	899	918	876	6.50%
50	URIDINE	C9H12N2O6	Nucleotide	C18_ACE	LC/MS Negative	3214	3676	2713	4352	2164	6453	6922	5234	3779	4054	2022	4252	3066	2023	3340	4466	6031	4167	4176	4855	3876	4893	4742	5377	5345	5113	5644	6186	13.30%
51	URIDINE-5-MONOPHOSPHATE	C9H13N2O9P	Nucleotide	C18_ACE	LC/MS Negative	52026	37440	27403	44670	21666	34200	34788	46182	35258	50035	25965	28920	21191	17089	28113	33734	53279	32298	53169	46396	48895	54500	42237	37606	38882	42340	39238	40614	13.40%
52	AZELAIC ACID	C9H16O4	Fatty acids	C18_ACE	LC/MS Negative	48913	46312	47745	51733	54393	50529	44139	50139	45308	54653	56572	47480	45803	116374	46772	52907	46484	45029	48925	41937	50858	54506	54714	52126	50508	55393	55998	57642	4.70%
53	Inosine	C10H12N4O5	Nucleotide	HILIC	LC/MS Positive	128576	113989	51893	123773	46164	191746	379536	188107	153867	164997	53863	197862	113216	74608	81736	187294	416745	241434	186739	230472	143785	140556	144695	142768	129065	136395	141187	118890	6.50%
54	Adenosine	C10H13N5O4	Nucleotide	HILIC	LC/MS Positive	114004	121843	81564	92516	31665	134324	145026	88509	77078	152039	42715	160074	147496	112818	99009	100981	213925	182544	158859	237788	218169	201519	235268	247129	276638	289079	318747	323433	17.20%
55	Guanosine	C10H13N5O5	Nucleotide	HILIC	LC/MS Positive	26656	32801	19400	41632	19569	55463	98962	54329	52117	50696	17438	45037	32345	18829	28165	51480	86292	59399	49569	58249	37617	34890	36219	37482	32770	34691	36978	32621	5.60%
56	AMP	C10H14N5O7P	Nucleotide	HILIC	LC/MS Positive	2530190	2642748	1526205	2077309	1313939	3030606	4331331	2722258	2338920	2483822	1265087	2417569	2229410	1742658	1624814	3196868	5090670	2860826	3191045	3135824	2428093	2299056	2329145	2445497	2354816	2320815	2244408	2276380	3.00%
57	2'-Deoxyguanosine 5'-monophosphate	C10H14N5O7P	Nucleotide	HILIC	LC/MS Positive	256340	249951	164998	180039	155151	259288	287231	271003	219468	265014	144682	177298	214705	187106	138173	295511	340053	157337	274066	210931	270723	261824	264822	268143	257453	255251	226209	232862	6.40%
58	GDP	C10H15N5O11P2	Nucleotide	HILIC	LC/MS Positive	161348	203261	100750	81980	81099	173968	268305	178101	179915	162145	13752	150812	121978	103848	113977	113720	317408	272156	199218	214440	117250	111738	113622	115997	114876	110934	94480	100493	7.40%
59	Adenosine triphosphate (ATP)	C10H16N5O13P3	Nucleotide	HILIC	LC/MS Positive	212314	331471	216248	147254	149124	260872	328199	243065	272402	172012	76113	194629	189043	167789	178569	147758	266082	300094	234837	241024	140345	143918	128654	117000	123719	129806	112113	119706	8.70%
60	GTP	C10H16N5O14P3	Nucleotide	HILIC	LC/MS Positive	53122	74366	33132	16837	22772	58805	51974	44525	47826	48963	7159	39152	30195	33795	33231	15250	103490	83979	44197	68393	31116	32176	30372	27263	28116	28670	23835	24653	10.50%
61	Glutathione	C10H17N3O6S	Redox	HILIC	LC/MS Positive	300469	308463	171232	335586	346163	627074	975101	633340	256791	439859	297095	465695	334514	339555	502126	884678	1222865	568283	589717	809182	465849	473222	500377	507736	487350	492079	504745	521803	3.70%
62	Argininosuccinic acid	C10H18N4O6	Amino acid	HILIC	LC/MS Positive	45310	44870	19024	36080	12187	50112	125936	74263	80177	55097	17772	63656	33249	33098	22315	44333	82404	96241	85659	95593	32336	32454	27948	21834	26985	26474	25993	24454	13.30%
63	Propionylcarnitine	C10H19NO4	Carnitine	HILIC	LC/MS Positive	271738	235311	141995	260926	148385	302926	722932	343586	378326	389389	129473	185746	235761	159860	215284	411197	726318	416532	455105	451475	301514	311665	299659	296886	275276	277191	325631	234699	9.60%
64	Tryptophan	C11H12N2O2	Amino acid	HILIC	LC/MS Positive	134130	148851	102537	157296	76047	191322	353614	176696	181853	157575	65518	210714	141793	113962	111592	197382	345143	300957	218701	276680	132662	132860	130979	126369	123074	125874	130305	116286	4.40%
65	Pyridine N-oxide glucuronide	C11H14NO7	Nucleotide	HILIC	LC/MS Positive	7052	7492	2318	9971	N/A	20998	42993	19512	10375	20714	2864	20295	10500	3504	6159	25368	51320	18601	18297	18779	12930	14052	14297	14433	10731	12135	15021	5296	25.70%
66	1-Methyladenosine	C11H15N5O4	Nucleotide	HILIC	LC/MS Positive	4164	5820	2909	7185	3096	7194	13593	7461	9415	9849	3817	6622	5968	2596	4612	11788	20034	7929	8683	6495	6692	6401	5795	6960	5526	5984	7844	4708	15.40%
67	N-Acetylaspartylglutamic acid	C11H16N2O8	Amino acid	HILIC	LC/MS Positive	503148	585996	237923	469464	219199	737992	1453631	893599	724870	661037	204797	654091	426525	320554	307934	623446	1437462	1039550	822074	954919	521050	524520	530129	477221	493780	475452	461409	470059	5.50%
68	Glucosamine	C11H21N5O5	Carbohydrate	HILIC	LC/MS Positive	14873	21393	14183	20570	14741	28338	36699	26376	20225	30360	5238	16361	14993	12712	18944	15271	26753	23391	25101	20948	14527	14727	14939	14570	13296	15192	15394	13709	4.90%
69	Butyryl-L-carnitine	C11H21NO4	Carnitine	HILIC	LC/MS Positive	16490	19320	7762	33361	8083	24426	40222	24869	23587	44499	15488	24731	22076	16439	40714	100265	94749	68158	61575	48737	49941	58113	60773	116750	118751	92644	15850	117832	48.70%
70	Indoleacrylic acid	C11H9NO2	Amino acid	HILIC	LC/MS Positive	223294	246758	171472	259527	125291	308598	576019	287009	310176	258167	111231	360730	238424	186225	187157	324500	561797	511786	360055	462268	219199	220589	217137	209172	204103	210514	217207	195020	4.10%
71	Cysteineglutathione disulfide	C13H22N4O8S2	Redox	HILIC	LC/MS Positive	20901	23960	35475	14345	32076	10548	24003	8315	34010	11596	13165	12964	9706	19833	14576	6170	28668	30868	15475	18612	12373	13144	12194	11993	11120	10828	8985	9607	12.70%
72	N(6)-(1,2-dicarboxyethyl)AMP	C14H18N5O11P	Nucleotide	HILIC	LC/MS Positive	65464	52881	15364	35140	14858	68098	132781	78398	43091	56902	11809	77265	51028	30497	24819	43081	159070	105231	66626	68057	41025	43048	43494	45508	40208	42728	36312	36777	7.90%
73	S-(1,2-DICARBOXYETHYL)GLUTATHIONE	C14H21N3O10S	Redox	HILIC	LC/MS Positive	9320	6844	2491	6772	2418	12831	25021	21833	6744	10909	4499	17362	19809	5591	5823	28954	39423	13668	15093	29396	9388	9505	9632	8784	9248	9516	7959	7922	7.80%
74	N-Acetyllactosamine	C14H25NO11	Carbohydrate	HILIC	LC/MS Positive	193402	214209	150792	205081	172936	166628	293375	280005	294331	166510	181801	235942	166264	174032	138209	118332	139523	305284	275522	332303	126171	144355	131818	124412	134150	123493	119668	174921	13.30%
75	S-Adenosylmethionine	C15H22N6O5S	Nucleotide	HILIC	LC/MS Positive	14352	13435	5348	9067	9286	13028	17789	10412	14026	21009	6323	7444	9571	4885	16990	29671	34122	4171	10542	10709	23639	29189	29953	28722	26290	28052	19871	26300	12.70%
76	Riboflavin (Vitamin B2)	C17H20N4O6	Vitamin	HILIC	LC/MS Positive	5008	6592	3607	7061	1439	10602	21206	12134	9235	12119	5257	14361	7912	5502	13517	25712	32663	16511	12376	15110	20060	21136	21831	23066	23622	23221	23810	23679	6.10%
77	1-Monopalmitin	C19H38O4	Lipid	HILIC	LC/MS Positive	209980	432521	243587	86448	2964241	185216	104825	613648	251202	322943	194230	333885	358968	263748	316713	359380	99343	1266321	248423	763030	750079	651083	767605	758514	851478	895101	683139	821238	10.60%
78	Flavine mononucleotide (FMN)	C20H31N4O16P	Nucleotide	HILIC	LC/MS Positive	156316	211554	185543	228111	148140	223961	314293	205678	209279	159412	116579	274341	183162	160745	155527	186421	221118	330680	235986	298000	146126	148370	143291	152408	110947	111425	119099	214389	23.30%
79	NAD	C21H27N7O14P2	Nucleotide	HILIC	LC/MS Positive	342002	331637	219376	295289	226199	347300	429583	349007	348592	325156	193555	256142	207544	180776	242773	361745	488144	315211	314375	326076	298396	295852	311596	315456	297091	308396	304081	306799	2.30%
80	NADP+	C21H28N7O17P3	Nucleotide	HILIC	LC/MS Positive	46602	74282	40354	34202	34026	76415	133235	87038	86290	76145	19358	42340	34063	39528	39967	35186	117931	103602	101671	94198	50053	50274	49479	47865	47392	46304	37982	40612	9.80%
81	NADH	C21H29N7O14P2	Nucleotide	HILIC	LC/MS Positive	12854	14157	8392	10562	8565	13866	15149	14104	12407	11855	7168	9158	8529	6533	8928	16021	17382	12129	12793	9026	10315	11416	12474	12358	10815	14250	11720	12004	10.00%
82	PE(16:0/0:0)	C21H44NO7P	Lipid	HILIC	LC/MS Positive	84607	189891	171058	127906	324568	203158	74261	285122	228161	266256	111733	281273	200192	207515	159065	234042	93300	359716	326172	267175	249063	252676	248989	242824	254506	249588	234529	232930	3.30%
83	PE(18:1/0:0)	C23H46NO7P	Lipid	HILIC	LC/MS Positive	325562	483584	337582	367500	704738	540890	195916	588702	551536	536273	334888	552152	430319	359872	419458	396696	189280	577848	505020	627135	432100	429284	429323	437073	429085	413048	428751	410104	2.20%
84	LysoPE(18:0/0:0)	C23H48NO7P	Lipid	HILIC	LC/MS Positive	258946	460290	453871	304467	1269929	461436	232095	847248	540200	699699	292772	710417	460750	390028	398681	607993	279706	980143	833901	636628	768638	732708	741815	770163	742239	772646	755701	749355	2.00%
85	LysoPC(16:1/0:0)	C24H48NO7P	Lipid	HILIC	LC/MS Positive	831619	1123698	667134	901429	944194	1457000	1110859	1843110	1651842	1663261	434977	1521104	953069	754942	735668	1242168	879949	2059489	1795864	2033757	1028863	1072099	1051900	1062824	1086638	1081995	1050995	1043399	1.90%
86	LysoPC(16:0)	C24H50NO7P	Lipid	HILIC	LC/MS Positive	3005195	7212287	4831511	4259666	9074300	8689882	2420247	11185771	9604849	9122777	2821452	11482926	6873521	5477885	4474563	9403712	2940404	13797572	12226050	11526061	7242450	7301873	7270099	7563862	7621615	7504436	7336826	7187010	2.20%
87	LysoPC(18:2)	C26H50NO7P	Lipid	HILIC	LC/MS Positive	249238	329685	346897	254064	493222	358284	223585	428002	375273	351465	182592	379752	276707	251686	221197	309230	183479	472100	384193	461195	291612	293220	299897	300756	303251	296930	288601	289627	1.90%
88	LysoPC(18:1)	C26H52NO7P	Lipid	HILIC	LC/MS Positive	1944205	3827200	2668293	2448677	5451382	4489605	1444451	5649363	4861864	4448044	1604562	5390800	3208535	2800130	2408100	4361200	1543363	6252042	5406720	5706096	3408137	3467516	3415581	3565801	3555120	3559639	3473200	3407613	2.00%
89	LysoPC(18:0)	C26H54NO7P	Lipid	HILIC	LC/MS Positive	1014018	2953913	2772499	1398441	6692318	2374838	913108	5086992	3139530	3892477	1810557	5437669	3484590	2819611	2832354	4668436	1258231	6470640	5409585	3693882	4295090	4340040	4313048	4481937	4556026	4472823	4302601	4301094	2.40%
90	FAD	C27H33N9O15P2	Nucleotide	HILIC	LC/MS Positive	10734	11985	7916	12799	5392	12141	21322	15922	15271	12404	6297	13086	8124	7258	7728	10806	19034	14870	13987	15723	10312	11227	10392	9735	9518	10489	9862	9198	6.40%
91	LysoPI(18:0/0:0)	C27H53O12P	Lipid	HILIC	LC/MS Positive	51074	139404	137692	92595	320659	156951	51098	319255	159363	280518	116275	175750	139290	101611	162493	184153	76560	263115	298602	194070	260421	245276	274393	251929	273974	254527	251608	245122	4.50%
92	Glycine	C2H5NO2	Amino acid	HILIC	LC/MS Positive	41829	45532	19910	40697	15800	62655	104314	62304	49829	57685	18182	49708	43713	30707	24180	59420	111644	63854	64362	64195	48802	48270	52120	47880	43633	50008	45018	48343	5.60%
93	Taurine	C2H7NO3S	Amino acid	HILIC	LC/MS Positive	302423	305510	198197	282602	85635	400753	375062	234645	202135	219355	86046	419852	319288	210353	112035	361371	461184	238089	267514	254163	242426	242126	243339	243257	255313	251560	240967	237815	2.40%
94	3-Aminopropanal	C3H7NO	Redox	HILIC	LC/MS Positive	98206	107561	65749	119497	56396	127914	279766	157620	159182	157495	55315	115415	94114	60139	81169	127616	281823	180374	210119	195537	105711	116416	127468	107601	117493	115617	119741	112647	6.00%
95	Alanine	C3H7NO2	Amino acid	HILIC	LC/MS Positive	128031	88869	77897	134106	49904	179916	301289	167964	144593	146744	57117	172508	138041	94761	82734	191884	314353	194414	192071	193044	129881	126174	127155	128441	123130	121465	123683	119520	2.90%
96	serine	C3H7NO3	Amino acid	HILIC	LC/MS Positive	43170	46648	29684	66099	26443	68072	125765	74775	74695	83497	31252	63156	50766	37821	44882	82200	126827	82749	91269	86366	55681	58837	57415	60073	52449	56360	54665	56788	4.20%
97	3-Phosphoglycerate	C3H7O7P	Energy	HILIC	LC/MS Positive	18624280	22508559	18093129	18453484	18589678	24377765	28139174	19243679	22573186	19645776	17076508	29079435	26578077	28182291	21172084	21227093	21289682	32397823	20858274	25281637	20963655	20502149	20017501	20337714	20130298	19932222	19962116	19851093	1.90%
98	3-O-Sulfogalactosylceramide (d18:1/18:0)	C42H81NO11S	Lipid	HILIC	LC/MS Positive	83664	54020	82395	56127	288955	45982	45221	111157	63434	70818	99211	29399	47257	39940	61279	42252	64237	89685	57610	47394	90942	85445	88919	97754	89058	101287	94246	88071	5.80%
99	Cytosine	C4H5N3O	Pyridimine	HILIC	LC/MS Positive	22833	27617	15467	28968	6941	44355	80011	43776	36026	37410	12830	40441	24430	14806	21842	39736	72137	54689	42710	44726	30742	30608	29151	30743	29230	28958	30445	26326	5.10%
100	gamma-Glutamylarginine	C4H5N3O	Amino acid	HILIC	LC/MS Positive	4937	12018	9397	4480	8876	13247	16317	8835	14828	9743	1861	7086	4926	9768	12128	3983	15691	25481	12717	18717	6203	8545	7672	7060	6149	6321	8067	8220	13.40%
101	4-Deoxytetronic acid	C4H6O2	Redox	HILIC	LC/MS Positive	101238	105650	78570	86313	46642	151495	203102	109283	68679	90458	61428	132394	111856	76542	66387	154194	175259	147460	114711	122896	100628	99351	100099	95074	99210	99188	98911	93469	2.60%
102	1-Pyrroline	C4H7N	Redox	HILIC	LC/MS Positive	189321	182966	108465	168484	71794	223844	408516	174465	177589	141228	63833	235533	149240	125065	87283	177399	308399	260587	200378	243133	119488	117122	118448	115790	116134	112212	115078	103834	4.30%
103	Creatinine	C4H7N3O	Energy	HILIC	LC/MS Positive	25542	39752	32906	45753	24053	46542	69168	42610	34554	29209	14971	51026	35176	24164	28590	40922	62340	65184	42131	58158	28126	30144	26191	27737	30369	31269	32327	31627	7.20%
104	2-Pyrrolidinone	C4H7NO	Energy	HILIC	LC/MS Positive	43009	49347	33548	38463	21018	65989	104564	46828	32090	38931	30605	54987	47707	28268	32306	77478	83610	71477	53802	57628	49472	45158	43229	47772	42877	45220	45838	42664	5.30%
105	1-Aminocyclopropane-1-carboxylic acid	C4H7NO2	Amino acid	HILIC	LC/MS Positive	224021	338255	226302	339249	201402	489474	892597	442220	511695	457252	154990	503656	416342	278516	247629	500315	722857	696939	558675	589617	302453	319657	325789	296588	306329	315531	288777	295538	4.20%
106	Asparagine	C4H8N2O3	Amino acid	HILIC	LC/MS Positive	44568	45269	29672	51556	22625	69929	108836	64237	57160	64680	27222	59529	50040	32976	36812	66217	115641	84061	80879	79868	43586	48081	51557	48910	44112	47542	43157	45756	6.30%
107	Pyrrolidine	C4H9N	Energy	HILIC	LC/MS Positive	278815	319153	260574	413013	243020	386819	816127	396321	370206	344747	181134	420559	378285	238019	253281	418573	748036	566639	482136	547035	280167	278675	276757	281554	258104	271858	283969	240735	5.50%
108	Threonine	C4H9NO3	Amino acid	HILIC	LC/MS Positive	236445	264033	161925	289589	123716	359043	712915	434821	396099	383832	136441	278175	229344	147303	196147	323411	723586	440842	517830	489387	297314	284912	284676	268257	270299	275100	292680	251962	5.30%
109	Glutamine	C5H10N2O3	Amino acid	HILIC	LC/MS Positive	1215511	1782619	1231512	1827195	1033951	2697294	5034135	2436906	2728629	2570815	840272	2569014	2205520	1584800	1376679	2869994	3944434	3537766	3206151	3178081	1750271	1802102	1790919	1718031	1694175	1735285	1664387	1669188	3.00%
110	Piperidine	C5H11N	Redox	HILIC	LC/MS Positive	325567	395856	285936	538071	263107	512636	1021267	471126	440756	437481	183485	552777	385627	281955	326630	574845	1025029	667545	542939	627201	343290	345937	359084	349301	349633	358462	356537	327247	3.00%
111	Methionine	C5H11NO2S	Amino acid	HILIC	LC/MS Positive	142068	163484	118542	185820	89390	211412	411233	214433	199736	190039	89398	243018	164219	124923	142416	228775	377889	320440	254703	302307	151706	148596	145881	145803	140330	144739	144241	133987	3.70%
112	Choline	C5H13NO	Choline	HILIC	LC/MS Positive	5995749	5844095	5407929	5897918	4533992	5210701	6756994	4513316	3926305	3690387	3722247	6388340	5365641	4721176	4337266	4552460	6151433	5219893	4685290	5154421	4459501	4572979	4483340	4491247	4489571	4494470	4445251	4463309	0.90%
113	Hypoxanthine	C5H4N4O	Nucleotide	HILIC	LC/MS Positive	493305	492133	247925	517673	189274	753799	1339926	764919	632683	732259	254660	800510	533590	338525	382318	810730	1396868	927895	770341	883544	597040	575258	602877	605190	554930	605579	617448	558157	4.00%
114	Guanine	C5H5N5O	Nucleotide	HILIC	LC/MS Positive	22166	26854	15247	33258	16152	42530	81671	44862	41256	42314	13717	35662	26264	16290	22672	45447	69788	49293	40194	47956	30153	28503	29488	31132	26457	28661	30140	27237	5.40%
115	2-Aminomethylpyrimidine	C5H7N3	Redox	HILIC	LC/MS Positive	86235	82386	63268	109749	47425	137381	244688	108497	107499	95094	39656	151415	99757	76404	66416	136994	206206	225571	146748	185915	72619	81335	74596	74830	70399	66215	62892	64222	8.80%
116	Pyrroline hydroxycarboxylic acid	C5H7NO3	Redox	HILIC	LC/MS Positive	1378804	1982267	1372112	2029893	1175216	2972743	5523869	2667952	3082273	2817632	951988	2897026	2477941	1799506	1532100	3121984	4327891	4014045	3525745	3584723	1901550	1964421	1982233	1872596	1876762	1923557	1832665	1859970	2.70%
117	Glutamate	C5H9NO4	Amino acid	HILIC	LC/MS Positive	442257	357202	438333	664177	429825	644724	261774	730398	224663	744418	564075	65582	415251	93973	679813	839272	1052304	28748	689409	156219	674395	685764	680237	661450	667309	678632	677952	672253	1.10%
118	Inositol cyclic phosphate	C6H11O8P	Energy	HILIC	LC/MS Positive	79355	66818	35646	56711	23449	71059	113420	70723	66674	53083	40888	91190	55351	49169	32407	66215	144248	108178	105551	123740	60386	62029	57317	59038	60041	46927	50421	45780	11.80%
119	Citrulline	C6H13N3O3	Amino acid	HILIC	LC/MS Positive	11785	15566	11345	30700	10087	24060	42782	22690	17228	19859	9357	17058	13414	8732	11284	23916	38493	20642	24967	21559	14302	15307	14514	14194	15312	15340	13110	12373	7.60%
120	Isoleucine	C6H13NO2	Amino acid	HILIC	LC/MS Positive	786313	773666	622576	964251	563992	1147487	2657728	1036927	938893	935310	432701	1206332	834845	630888	521045	1168495	2298358	1420746	1217987	1464213	764169	763210	749475	733379	725021	767332	749136	687276	3.60%
121	Leucine	C6H13NO2	Amino acid	HILIC	LC/MS Positive	439120	653818	479607	675452	314346	838864	1485706	794593	712825	711588	279997	849326	646335	434440	521045	891295	1114700	1268750	1003311	1079076	614729	589551	590501	608023	553248	548126	582085	556296	4.40%
122	D-Glucose 6-phosphate	C6H13O9P	Carbohydrate	HILIC	LC/MS Positive	53651	52700	32267	63084	24359	88214	184489	102418	87800	95694	32715	95139	59834	42568	46826	68064	153681	127376	122095	139149	65478	73231	66873	69844	66531	58989	55947	56191	10.00%
123	D-Mannose 6-phosphate	C6H13O9P	Carbohydrate	HILIC	LC/MS Positive	84145	74251	47977	82420	42572	106551	141814	84121	69632	104174	76490	102589	84667	62534	74917	156727	258609	118224	130105	121564	127250	130548	129883	139892	137011	145349	125764	131356	5.10%
124	Fructose 1,6-bisphosphate	C6H14O12P2	Carbohydrate	HILIC	LC/MS Positive	231194	223714	80223	118753	70544	242250	275844	172203	169375	201344	68783	255236	223488	159594	142702	191915	485755	495174	309804	390804	168154	177532	181048	176890	182702	171438	153248	161403	5.90%
125	Niacinamide	C6H6N2O	Vitamin	HILIC	LC/MS Positive	293654	327233	229309	380765	117816	545496	560468	338508	197132	483187	150710	435512	460767	284050	271598	517382	907601	308228	470033	358136	427941	413459	420166	417882	408063	423241	427038	406978	1.90%
126	Acetylcholine	C7H15NO2	Choline	HILIC	LC/MS Positive	12428	13857	6156	10336	5562	20332	26743	14993	10694	10467	7775	22892	20247	11329	14979	25812	31937	18023	15252	15646	13440	14326	13734	13779	13706	13370	13565	13536	2.20%
127	Isoputreanine	C7H16N2O2	Amino acid	HILIC	LC/MS Positive	20733	30046	12473	33120	12205	54671	119340	71100	59176	69452	17153	38475	33762	7423	24459	48506	104694	67138	70021	60654	44641	44560	45015	40759	37770	39382	25858	27330	20.00%
128	N-Acetyl-b-glucosaminylamine	C8H16N2O5	Redox	HILIC	LC/MS Positive	9506	13769	12139	16217	10978	19447	25994	11602	8306	8836	8058	16544	12921	11709	13605	18407	20314	1016	17682	4046	11725	13407	13374	13431	13355	12965	10530	11671	8.80%
129	Glycerophosphocholine	C8H20NO6P	Choline	HILIC	LC/MS Positive	916511	779527	764604	644342	683934	813477	1111060	603360	644403	635240	521909	946868	829782	701307	605596	871086	1067775	809101	784254	1002237	652786	673001	696510	658105	596709	605153	645398	598814	5.80%
130	Phenylalanine	C9H11NO2	Amino acid	HILIC	LC/MS Positive	866840	1016637	786061	1184565	547572	1438803	2427565	1273826	1187023	1202419	508635	1444009	1066206	763258	897932	1496688	2453955	1908228	1605460	1837862	979507	962184	961757	966622	902647	934898	962903	879469	3.70%
131	tyrosine	C9H11NO3	Amino acid	HILIC	LC/MS Positive	287688	341280	244133	366619	169002	427324	714523	348889	388363	332515	159051	464445	345362	245361	296578	474486	656798	649535	519775	602500	290202	289749	321676	299008	302816	282088	293815	284982	4.30%
132	Pantothenic Acid	C9H17NO5	Vitamin	HILIC	LC/MS Positive	53073	63754	38428	64082	30474	79055	146036	78432	64090	57748	33197	78268	62047	42402	57293	84139	153331	106071	83908	97159	59360	54277	56009	56432	52591	54264	53030	53502	4.10%
133	Deoxyguanosine	C10H13N5O4	Nucleotide	HILIC	LC/MS Negative	35998	39810	29024	30960	11413	49428	45767	29659	24375	53748	15155	51911	51733	36054	48502	42574	67189	48477	56381	66032	34680	43042	45501	49174	50472	55434	54848	60341	16.50%
134	Guanidylic acid (guanosine monophosphate)	C10H14N5O8P	Nucleotide	HILIC	LC/MS Negative	475756	430715	227315	389218	169512	505520	671511	449040	356359	412986	201213	494593	355086	297241	231336	409498	808636	545188	560492	582034	492399	485618	490331	515985	508583	508011	520983	490007	2.70%
135	N-Acetylneuraminic acid	C11H19NO9	Carbohydrate	HILIC	LC/MS Negative	79463	100561	30116	48447	25247	101623	259197	85732	61825	53336	23528	79116	85293	112054	38341	97067	167908	223100	100075	186942	92093	114153	100560	89908	90414	84281	92753	108642	10.60%
136	CDP-Ethanolamine	C11H20N4O11P2	Redox	HILIC	LC/MS Negative	71641	67052	56539	63986	40298	72362	100355	76526	65766	72504	26364	67913	53731	42989	33403	54023	98019	65869	75143	64039	60706	55493	63046	64994	68135	69101	69845	69525	7.90%
137	N-(1-Deoxy-1-fructosyl)histidine	C12H19N3O7	Carbohydrate	HILIC	LC/MS Negative	143848	121237	136198	112734	107208	123759	137800	96052	91255	96288	94339	131529	122283	112873	98386	124500	140818	117687	121760	136229	111252	125492	129113	137648	142923	139437	153693	157094	11.00%
138	Aspartylglycosamine	C12H21N3O8	Energy	HILIC	LC/MS Negative	4192	2113	2396	3694	4253	3122	1518	4252	2183	5744	2458	N/A	N/A	1265	3101	5176	10009	N/A	3801	3346	1968	3024	2261	3274	3313	4387	5135	4867	33.00%
139	S-Adenosylhomocysteine	C14H20N6O5S	Nucleotide	HILIC	LC/MS Negative	15660	18025	10186	17069	7211	23145	33889	23790	13670	17918	7513	18806	18703	14981	11463	18637	41504	31264	24073	32269	21622	23409	25942	24556	22072	25946	25310	26593	7.70%
140	Uridine 5'-diphosphoglucuronic acid	C15H22N2O18P2	Nucleotide	HILIC	LC/MS Negative	48080	50559	27528	42506	27504	71299	119712	71500	65992	63286	24894	45784	43341	31783	35402	61605	107278	66114	74469	68830	50732	55663	57806	59592	61287	63951	66245	68649	9.70%
141	UDP-D-galactose	C15H24N2O17P2	Carbohydrate	HILIC	LC/MS Negative	163784	181248	111815	148601	102670	218790	314015	210533	159752	158283	102883	179076	183135	125661	150322	225477	339420	238752	226902	264762	209570	227296	232081	235432	231451	256325	263691	269762	8.50%
142	GDP-L-fucose	C16H25N5O15P2	Carbohydrate	HILIC	LC/MS Negative	25689	27364	15135	21918	11263	32243	42239	29171	22323	21502	9714	30023	23313	17892	16358	28382	42785	27958	30163	30948	23711	27759	29367	29454	26793	29601	32454	31670	9.60%
143	GDP-Man	C16H25N5O16P2	Carbohydrate	HILIC	LC/MS Negative	13998	13795	7529	11043	5028	14982	21286	14492	10673	10525	3718	14556	12029	9020	6532	13688	20840	14275	14295	12482	12260	12306	13723	13812	13621	13904	14999	15514	8.20%
144	FFA 16:1	C16H30O2	Fatty acids	HILIC	LC/MS Negative	713695	661823	759107	1062015	779565	1405739	1310441	1000004	829864	1602454	877371	1095806	986701	576951	970846	1557616	3188077	1331189	1758272	1482102	1382236	1377709	1490414	1849224	2136611	2349418	2074912	1752429	20.40%
145	Uridine diphosphate-N-acetylglucosamine	C17H27N3O17P2	Carbohydrate	HILIC	LC/MS Negative	233864	233242	145669	208856	111980	276303	411604	311511	242203	251694	115048	240309	200559	128574	144214	230693	443141	294555	299497	294718	254102	248269	256008	271830	276536	285815	281135	269158	5.10%
146	FFA 18:3	C18H30O2	Fatty acids	HILIC	LC/MS Negative	90533	71391	143411	100798	172768	150928	142937	104390	83366	193969	96076	112829	98466	64838	77690	145108	401293	150337	186698	182824	160326	165906	172034	212939	237368	274601	235076	208891	19.40%
147	FFA 18:2	C18H32O2	Fatty acids	HILIC	LC/MS Negative	332773	267615	376802	481260	406007	553352	541940	395671	324936	600201	359667	410691	392233	277066	373667	591355	903055	463538	581438	527680	506122	535587	563309	709317	779752	758001	618359	453803	19.70%
148	FFA 18:1	C18H34O2	Fatty acids	HILIC	LC/MS Negative	3134634	2959092	3212481	4822137	2174608	5760719	6098921	3709490	2763523	4995556	3463449	4536576	4160592	2804783	3749879	5541800	4832497	4358321	5219938	4974050	4716406	4756910	5061872	5863254	5684878	4857335	3692021	2995211	20.30%
149	Biotinyl-5'-AMP	C20H28N7O9PS	Energy	HILIC	LC/MS Negative	47997	58419	35835	50486	30247	33404	91209	89753	158103	84680	48031	43147	44130	17239	58618	35443	39189	64206	81654	68050	58088	73898	62648	72165	60992	68501	69417	68204	8.40%
150	FFA 20:5	C20H30O2	Fatty acids	HILIC	LC/MS Negative	200164	122723	261349	153537	475628	191601	101942	81678	57584	152790	287213	143416	173689	127255	246716	173277	334434	183493	180513	229795	206306	226579	244207	275357	325516	336194	321052	288294	17.50%
151	CMP-N-acetylneuraminic acid	C20H31N4O16P	Carbohydrate	HILIC	LC/MS Negative	32332	30243	18632	29684	15159	39477	60266	42563	39224	37503	15117	32012	23638	18911	17273	30551	62686	36443	43118	38106	34433	29981	35497	40348	39397	41406	39179	38156	10.10%
152	Oxidized glutathione	C20H32N6O12S2	Energy	HILIC	LC/MS Negative	960110	1021140	416536	574935	332128	478532	1002252	755232	1139978	733267	396731	558604	604360	303785	465840	375532	733906	770003	805620	808254	724298	870205	842077	871157	749330	823546	848477	867850	6.90%
153	FFA 20:4	C20H32O2	Fatty acids	HILIC	LC/MS Negative	1454504	1333536	931397	1489257	952271	2327792	1239858	975230	625920	1874703	1663165	2220051	1931536	1235334	1868138	1955173	4399267	2160884	2432815	2843876	2490741	2504951	2730163	3246037	3547001	3551288	2812852	2199111	17.60%
154	12-PGD2	C20H32O5	Energy	HILIC	LC/MS Negative	26896	51942	56593	54242	34917	59546	185898	47663	31042	62235	62222	35357	57616	37888	60828	82022	44111	32569	55373	35062	41627	44846	43042	48832	46856	49219	60240	58732	14.00%
155	FFA 20:3	C20H34O2	Fatty acids	HILIC	LC/MS Negative	480819	467289	295556	640768	232360	1058736	1477472	909228	671093	1523075	505817	823811	707421	421620	647838	1091693	2059422	1282732	1585829	1693815	1373363	1354449	1470851	1687174	1708409	1476471	1078829	845729	21.20%
156	FFA 20:2	C20H36O2	Fatty acids	HILIC	LC/MS Negative	97422	114157	68234	173213	31853	301365	453973	264192	189250	346260	102219	216323	169612	111734	141633	304707	304812	310735	355547	354204	276177	271851	283445	321307	296340	242102	184193	156931	22.30%
157	FFA 20:1	C20H38O2	Fatty acids	HILIC	LC/MS Negative	79875	108160	72595	150164	20353	202531	272525	132132	126933	194330	79361	171871	171097	103085	106714	233088	114476	177839	200380	199865	153350	146172	132808	143906	110244	102843	84700	88701	22.50%
158	FFA 20:0	C20H40O2	Fatty acids	HILIC	LC/MS Negative	51351	66356	65594	90453	15141	91938	76769	59500	34975	58940	52016	86706	74536	55496	52603	83589	20705	55711	51079	58202	46667	43231	40786	42542	29866	32791	44460	32135	16.50%
159	FFA 22:6	C22H32O2	Fatty acids	HILIC	LC/MS Negative	195324	202003	243049	282544	182393	305565	261847	233216	176059	316753	199071	353534	307748	240464	245658	326155	456251	232512	310436	287066	308766	329537	321652	390316	426658	446342	340729	258929	17.90%
160	FFA 22:5	C22H34O2	Fatty acids	HILIC	LC/MS Negative	414126	340208	437137	474031	404931	436507	364291	312816	192453	413901	586893	355443	451493	334771	599831	360038	506255	315221	444197	406470	473928	476906	513555	654623	669059	619941	477931	345809	20.90%
161	FFA 22:4	C22H36O2	Fatty acids	HILIC	LC/MS Negative	81186	99291	90055	135409	46776	147076	149402	97123	73725	155052	96119	132745	140738	89360	119371	120579	120996	98795	124344	110046	124731	133001	127817	159153	155211	127215	92716	76146	22.70%
162	Glyceric acid	C3H6O4	Redox	HILIC	LC/MS Negative	20423	23553	18976	27682	12469	34759	60166	32827	21584	22469	10917	32179	26416	18723	19151	42301	53412	40841	31991	40415	25236	31421	30326	34388	35822	37795	41337	40162	15.60%
163	Uracil	C4H4N2O2	Pyridimine	HILIC	LC/MS Negative	28240	30395	16863	37217	13386	47002	64361	47895	32327	37612	18273	45006	26911	18902	35138	45688	75102	45793	46733	45724	38332	47536	52014	52242	49956	55297	56010	60292	12.80%
164	fumarate	C4H4O4	Energy	HILIC	LC/MS Negative	56300	56061	17541	25289	7425	38178	101860	79996	70847	26432	8874	57624	17441	23655	6915	13571	64704	102474	67003	107065	83393	68231	58601	46601	39283	26533	18075	11713	56.90%
165	Malic acid	C4H6O5	Energy	HILIC	LC/MS Negative	485446	469039	157791	210599	68264	311042	824841	667727	601207	211486	72725	468721	154687	191422	63015	122329	526333	904003	534316	892217	707185	550048	468915	396428	328869	214207	157366	101812	56.60%
166	Aspartate	C4H7NO4	Amino acid	HILIC	LC/MS Negative	107001	105164	57933	102617	53149	119009	201576	163416	142847	127554	51680	99428	70807	50158	84962	92266	176477	144508	143152	169082	134162	129046	120237	133605	127525	99161	124209	120255	9.10%
167	3-Guanidinopropanoate	C4H9N3O2	Energy	HILIC	LC/MS Negative	60722	84040	51679	91389	23414	122670	178607	86269	73996	64049	18499	115116	71727	51913	35198	101596	174240	136017	102791	124901	77024	79924	86474	100781	103054	109135	116402	116247	15.90%
168	Arabinonic acid	C5H10O6	Carbohydrate	HILIC	LC/MS Negative	35759	37728	20108	28131	10967	42147	52396	40664	22297	21778	10758	37051	32965	24716	20276	44764	60696	40638	39884	20334	28118	37005	37015	37575	38005	38969	44769	42685	12.90%
169	5-Aminopentanoic acid	C5H11NO2	Redox	HILIC	LC/MS Negative	175538	204504	174663	245400	130429	323455	513176	283907	246950	250700	110132	290356	225253	171351	190842	317562	521337	411466	339485	371494	230549	249366	261969	277513	316567	331061	344512	361169	16.20%
170	Ornithine	C5H12N2O2	Amino acid	HILIC	LC/MS Negative	6124	7901	5226	12662	5191	10991	15421	11343	6751	8970	4578	7614	6913	4931	5736	10231	15109	9243	9460	9979	8874	7545	8157	9042	10533	10092	10545	10916	13.10%
171	Glycerylphosphorylethanolamine	C5H14NO6P	Lipid	HILIC	LC/MS Negative	132632	115076	154697	132998	114276	150953	142846	112677	80747	158848	78508	113511	125068	86489	101431	173246	260031	85588	142754	102279	93832	115999	123053	132977	162453	173073	190630	185682	24.20%
172	Xanthine	C5H4N4O2	Nucleotide	HILIC	LC/MS Negative	220251	264946	145891	225458	105640	318330	557402	329511	206897	278561	111259	207211	214388	185792	190458	333102	427686	424575	349565	381002	301447	277295	337068	296499	287245	314966	369779	388983	12.50%
173	Uric acid	C5H4N4O3	Redox	HILIC	LC/MS Negative	70363	99216	96896	133285	73788	133363	137338	73059	80131	53472	55657	151721	109033	91330	96044	110694	103932	208455	95565	132890	127782	139367	148605	166511	174614	164537	183228	185271	12.90%
174	Adenine	C5H5N5	Nucleotide	HILIC	LC/MS Negative	45144	50598	38280	40233	31835	63928	75123	50052	29713	67653	27140	46360	52778	40569	51621	56039	78169	56547	66827	65644	41759	49915	57646	57790	59524	66495	67042	70431	16.20%
175	myo-Inositol	C6H12O6	Redox	HILIC	LC/MS Negative	124395	144696	138749	213279	122851	221573	324190	202940	166666	203873	83780	158249	126645	108739	138292	207185	323217	204671	213339	201810	138480	158894	168056	166341	207377	220642	227395	221914	18.30%
176	Glucose	C6H12O6	Carbohydrate	HILIC	LC/MS Negative	1696428	3169040	3995166	4955240	3208681	4217922	5521173	2883661	3055949	2439380	1758468	5296923	2940375	2682763	3662087	3087648	4906805	6348805	4025085	5198997	2887571	3211241	3427952	3603784	3815365	4017375	4205354	4425971	14.00%
177	Gluconic acid	C6H12O7	Redox	HILIC	LC/MS Negative	19787	26567	16158	17695	10875	31948	75791	30497	28132	20896	10215	26788	28558	24529	15794	27386	65476	45376	32821	52943	26790	35044	31377	29186	33903	27839	34243	36360	11.20%
178	D-Myoinositol 4-phosphate	C6H13O9P	Carbohydrate	HILIC	LC/MS Negative	203488	185110	103256	169715	83861	232503	361405	222048	181695	208907	143592	252367	186518	148682	154445	318696	516025	317089	313881	371361	270338	298233	306722	310624	314822	328837	353180	375196	10.20%
179	Fructose 6-phosphate	C6H13O9P	Carbohydrate	HILIC	LC/MS Negative	137174	65231	75685	70870	50921	68368	85250	69658	55323	51338	80042	149885	52578	85970	33567	79813	100818	73722	91787	84554	77041	77453	81372	79016	80868	76055	77567	71772	3.90%
180	Glucose 1-phosphate	C6H13O9P	Carbohydrate	HILIC	LC/MS Negative	43050	51452	30379	53004	23586	73435	137772	95427	90634	83678	30281	79444	53105	39944	46764	85660	135227	115565	107136	109884	79720	75364	77680	75669	88233	89676	89687	89939	8.10%
181	Aconitic acid	C6H6O6	Redox	HILIC	LC/MS Negative	20490	27130	15125	20053	15577	28596	63546	31107	39556	20045	12022	26039	21332	20638	15909	21432	34204	43309	31965	53997	37427	35250	31967	33415	32444	29887	28669	25571	11.80%
182	N-acetylaspartate	C6H9NO5	Amino acid	HILIC	LC/MS Negative	261738	270377	129573	240337	108166	327315	663549	479457	400831	366390	109541	260494	199165	200181	145834	276947	659298	467786	429247	471847	356086	347685	335872	314798	338864	313684	308053	302184	6.10%
183	N-Acetyl-L-glutamic acid	C7H11NO5	Redox	HILIC	LC/MS Negative	5843	6174	N/A	N/A	N/A	5988	N/A	4090	3575	1232	N/A	3895	N/A	4272	N/A	4209	5590	4357	4212	N/A	4299	2544	3280	4531	N/A	5271	2542	3393	28.10%
184	N-Acetyl-DL-methionine	C7H13NO3S	Energy	HILIC	LC/MS Negative	9839	10083	5441	10070	5202	13577	29706	16686	12777	14940	9324	14688	10141	9046	11027	15309	27822	18553	17351	22555	15266	16832	18114	17547	17348	18845	19354	19209	7.70%
185	N-(gamma-Glutamyl)ethanolamine	C7H14N2O4	Energy	HILIC	LC/MS Negative	8035	12020	6968	10893	4433	13364	29034	10180	9786	7257	2939	9062	6684	7164	5671	10501	17195	23049	13326	19638	11550	12890	13716	14858	13367	11802	12058	13469	8.60%
186	Cystathionine	C7H14N2O4S	Energy	HILIC	LC/MS Negative	12576	9915	8096	13569	5041	24643	52271	34210	30547	34844	6456	14412	13741	10376	11344	32842	58963	31462	48264	29347	17953	17289	23288	26669	27833	26924	27120	22537	17.70%
187	Benzoic acid	C7H6O2	Redox	HILIC	LC/MS Negative	4504	7779	9536	6098	7240	7235	11869	8058	5358	9848	5223	6339	10358	8471	9692	5582	8210	8379	14058	6964	11522	12757	16347	15778	16354	17173	20462	22432	21.70%
188	N-Acetylgalactosamine	C8H15NO6	Carbohydrate	HILIC	LC/MS Negative	7511	14687	7079	16003	8210	20485	34801	25156	19896	21532	11367	19436	12580	6952	17506	21369	25585	19305	24354	17606	9716	12259	13298	14104	14656	16174	14345	14881	14.40%
189	2-Hydroxycaprylic acid	C8H16O3	Fatty acids	HILIC	LC/MS Negative	3669	4907	4968	5306	5026	5092	10000	6202	6181	6612	3662	1879	4956	10545	7960	8544	6839	4271	4461	5667	5565	4181	5083	4151	3729	6003	7774	12081	45.30%
190	Pyridoxal (Vitamin B6)	C8H9NO3	Vitamin	HILIC	LC/MS Negative	26411	29019	24549	28471	17235	38969	67391	37169	29286	37732	16884	31893	28488	12248	24861	38309	54921	24813	38331	30237	17738	27004	30461	19630	33459	39652	36977	44311	30.10%
191	Cytidine	C9H13N3O5	Nucleotide	HILIC	LC/MS Negative	79712	70430	77251	70321	63571	70483	81808	61806	58467	56589	57945	80541	69975	66553	56186	73540	83458	73664	68019	83936	70397	73443	72799	84067	81267	83629	80068	88171	8.00%
192	Uridine 5'-diphosphate	C9H14N2O12P2	Nucleotide	HILIC	LC/MS Negative	62331	59540	29009	39484	18117	45078	48611	54752	47011	39711	17477	39988	36112	43829	30205	40134	40554	38804	46890	17731	39032	57812	61328	52045	41968	39960	34230	36733	22.60%
193	Cytidine monophosphate	C9H14N3O8P	Nucleotide	HILIC	LC/MS Negative	66874	58830	54394	65690	36711	70206	68406	69086	62031	66107	36105	57101	45527	38668	56986	60453	97212	61185	79550	77282	74508	73653	69959	79755	75559	82545	80333	70163	6.20%
194	9-Oxo-nonanoic acid	C9H16O3	Fatty acids	HILIC	LC/MS Negative	57158	62328	53299	64566	81915	45602	70170	50484	48374	67737	78098	52654	52638	51887	97641	81120	77486	33851	44767	35716	56446	61724	65431	77319	56842	68020	105453	103137	26.50%
